# Supplementary material for: Variant profiling of colorectal adenomas from three patients of two families with MSH3-related adenomatous polyposis
Source: PLoS One. 2021 Nov 29;16(11):e0259185. doi: 10.1371/journal.pone.0259185 (PMC8629245; doi:10.1371/journal.pone.0259185)
Supplement: S3 Fig — The top panel represents the mutational profile of the polyp and displays the proportion of mutations found in each trinucleotide context. The middle panel shows the reconstructed mutational profile created using deconstructSigs and by multiplying the calculated weights by the signatures. The bottom panel shows the error (SSE = sum-squared error) between the tumour mutational profile and the reconstructed mutational profile. (ZIP) [file pone.0259185.s003.zip]

Archive with 9 entries (9 files):
- S3_Fig_1.tif
- S3_Fig_2.tif
- S3_Fig_3.tif
- S3_Fig_4.tif
- S3_Fig_5.tif
- S3_Fig_6.tif
- S3_Fig_7.tif
- S3_Fig_8.tif
- S3_Fig_9.tif
