# Supplementary material for: Variant profiling of colorectal adenomas from three patients of two families with MSH3-related adenomatous polyposis
Source: PLoS One. 2021 Nov 29;16(11):e0259185. doi: 10.1371/journal.pone.0259185 (PMC8629245; doi:10.1371/journal.pone.0259185)
Supplement: S1 Table — The variants in the MSH3-deficient adenomas were filtered for: established driver genes in colorectal cancer and adenomas, genes with recurrent variants in ≥ one adenoma, genes with ≥ one variant in one adenoma, and genes involved in Wnt-signaling or identified through pathway analysis. (XLSX) [file pone.0259185.s008.xlsx]

## Sheet: Tabelle1
gene	polyp ID		two hits	chr	start	end	strand	transcript	wild type	mutant	change cDNA	change Protein	mutation type	AF tumor	AF normal	cov tumor	cov normal
ACVR2A	1275.1-3			2	148683686	148683686	+	NM_001278579.1	A	-	c.1303delA	p.K435fs	frameshift	0.123457	0	81	309
ACVR2A	1275.1-4			2	148683686	148683686	+	NM_001278579.1	A	-	c.1303delA	p.K435fs	frameshift	0.270968	0	155	309
ACVR2A	1275.6-6		x	2	148674942	148674942	+	NM_001278579.1	C	T	c.763C>T	p.R255*	nonsense	0.110092	0	109	107
ACVR2A	1275.6-6		x	2	148683686	148683686	+	NM_001278579.1	A	-	c.1303delA	p.K435fs	frameshift	0.158416	0	101	104
AHNAK2	1275.6-8			14	105411588	105411588	-	NM_138420.2	C	A	c.10200G>T	p.K3400N	missense	0.125	0.00289855	344	345
AHNAK2	1661.2-2.1			14	105410763	105410763	-	NM_138420.2	G	T	c.11025C>A	p.P3675P	silent	0.0266667	0.0018018	675	1665
AHNAK2	1661.2-2.1			14	105414802	105414802	-	NM_138420.2	C	A	c.6986G>T	p.G2329V	missense	0.0266667	0.00209497	599	1432
AHNAK2	1661.2-2.1			14	105418380	105418380	-	NM_138420.2	C	A	c.3408G>T	p.P1136P	silent	0.0256798	0.00251731	662	1589
APC	1275.1-A			5	112175676	112175677	+	NM_000038.5	AG	--	c.4385_4386delAG	p.K1462fs	frameshift	0.128205	0	78	188
APC	1275.1-4		x	5	112116501	112116502	+	NM_000038.5	AG	--	c.546_547delAG	p.T182fs	frameshift	0.135417	0	96	197
APC	1275.1-4		x	5	112174920	112174921	+	NM_000038.5	AT	--	c.3629_3630delAT	p.H1210fs	frameshift	0.0928571	0	140	271
APC	1275.6-6			5	112174091	112174094	+	NM_000038.5	ACTT	----	c.2800_2803delACTT	p.T934fs	frameshift	0.217949	0	78	43
APC	1275.6-8*		x	5	112136974	112136975	+	NM_000038.5	AG	--	c.730_731delAG	p.R244fs	frameshift	0.205882	0	136	161
APC	1275.6-8		x	5	112175676	112175677	+	NM_000038.5	AG	--	c.4385_4386delAG	p.K1462fs	frameshift	0.181818	0	44	55
APC	1661.2-2.1		x	5	112173319	112173322	+	NM_000038.5	AGTC	----	c.2028_2031delAGTC	p.I676fs	frameshift	0.214286	0	84	174
APC	1661.2-2.1		x	5	112175212	112175216	+	NM_000038.5	AAAAG	-----	c.3921_3925delAAAAG	p.I1307fs	frameshift	0.260274	0	73	136
APC	1661.2-3		x, probably trans	5	112175417	112175418	+	NM_000038.5	TA	--	c.4126_4127delTA	p.Y1376fs	frameshift	0.344086	0.00526316	93	190
APC	1661.2-3		x, probably trans	5	112175480	112175481	+	NM_000038.5	GA	--	c.4189_4190delGA	p.E1397fs	frameshift	0.2	0	90	220
APC	1661.2-5.2		x	5	112164585	112164585	+	NM_000038.5	G	A	c.1659G>A	p.W553*	nonsense	0.25	0	112	238
APC	1661.2-5.2		x	5	112175673	112175674	+	NM_000038.5	AA	--	c.4382_4383delAA	p.E1461fs	frameshift	0.16	0	75	159
ARFGEF2	1275.1-4			20	47585728	47585728	+	NM_006420.2	C	G	c.1104C>G	p.H368Q	missense	0.0232558	0.00157978	343	633
ARFGEF2	1275.1-A			20	47602064	47602066	+	NM_006420.2	AGA	---	c.2190_2192delAGA	p.L730_E731delinsL	inframe	0.119565	0	92	307
ARID1A	1661.2-5.2			1	27106916	27106917	+	NM_006015.4	AG	--	c.6527_6528delAG	p.Q2176fs	frameshift	0.21608	0	199	432
ARID1B	1275.6-9			6	157528617	157528619	+	NM_001346813.1	ATT	---	c.6462_6464delATT	p.T2154_L2155delinsT	inframe	0.266667	0	75	161
ARID2	1661.2-2.1			12	46244299	46244300	+	NM_152641.3	AG	--	c.2393_2394delAG	p.Q798fs	frameshift	0.125	0	120	207
ARID2	1275.6-8*			12	46254584	46254584	+	NM_152641.3	A	-	c.4774delA	p.N1592fs	frameshift	0.204762	0	210	180
BRCA1	1275.1-3			17	41245683	41245683	-	NM_007300.3	G	A	c.1865C>T	p.A622V	missense	0.229167	0.0151515	48	198
CDH1	1275.1-A			16	68853298	68853298	+	NM_004360.4	T	C	c.1681T>C	p.Y561H	missense	0.113924	0	79	166
CDH23	1275.1-3			10	73437293	73437293	+	NM_022124.5	C	T	c.1595C>T	p.T532M	missense	0.115044	0	113	534
CDH23	1275.6-9			10	73553350	73553350	+	NM_022124.5	G	A	c.6665G>A	p.R2222H	missense	0.320755	0	106	154
COL7A1	1275.1-3			3	48628957	48628957	-	NM_000094.3	C	T	c.1576G>A	p.V526M	missense	0.238095	0	63	311
COL7A1	1275.1-4			3	48630108	48630109	-	NM_000094.3	TG	--	c.870_871delCA	p.T290fs	frameshift	0.091954	0	261	489
COL7A1	1275.6-9*			3	48630626	48630628	-	NM_000094.3	GAA	---	c.589_591delTTC	p.F197del	inframe	0.179592	0	245	194
CPA4	1275.1-3			7	129950677	129950677	+	NM_016352.3	G	A	c.844G>A	p.A282T	missense	0.131783	0	129	554
CPA4	1275.1-4			7	129950677	129950677	+	NM_016352.3	G	A	c.844G>A	p.A282T	missense	0.216981	0	318	554
CSGALNACT1	1275.1-3		x	8	19316006	19316006	-	NM_001130518.1	G	A	c.782C>T	p.T261M	missense	0.137681	0.00429185	138	466
CSGALNACT1	1275.1-3		x	8	19316070	19316070	-	NM_001130518.1	T	C	c.718A>G	p.I240V	missense	0.134454	0	119	391
ELF3	1275.6-8*			1	201981163	201981165	+	NM_004433.4	AGA	---	c.242_244delAGA	p.E81_K82delinsE	inframe	0.203175	0	315	290
ELF3	1661.2-5.2			1	201981503	201981503	+	NM_004433.4	C	-	c.417delC	p.I139fs	frameshift	0.263158	0	133	265
FAT4	1275.6-6			4	126237567	126237567	+	NM_001291303.1	A	T	c.1A>T	p.M1L	missense	0.173611	0	144	143
FBXW7	1275.6-6			4	153245453	153245453	-	NM_033632.3	G	A	c.1738C>T	p.H580Y	missense	0.254717	0.0194175	106	103
FLG	1661.2-2.1		x	1	152277821	152277821	-	NM_002016.1	G	A	c.9541C>T	p.R3181C	missense	0.028169	0	568	1032
FLG	1661.2-2.1		x	1	152281340	152281340	-	NM_002016.1	G	T	c.6022C>A	p.H2008N	missense	0.0364683	0.00354296	520	1129
GNAS	1275.6-8			20	57484421	57484421	+	NM_080425.3	G	A	c.2531G>A	p.R844H	missense	0.152174	0	46	60
HELZ2	1275.1-A			20	62200005	62200005	-	NM_001037335.2	C	T	c.1436G>A	p.R479H	missense	0.078125	0	64	392
HELZ2	1275.6-8			20	62196429	62196429	-	NM_001037335.2	C	T	c.3746G>A	p.R1249H	missense	0.0336538	0	208	214
IGLL5	1275.6-8		x	22	23230357	23230357	+	NM_001178126.1	A	C	c.124A>C	p.M42L	missense	0.060241	0	83	108
IGLL5	1275.6-8		x	22	23237828	23237828	+	NM_001178126.1	A	C	c.599A>C	p.E200A	missense	0.0275862	0	290	225
KIR2DL3	1275.6-9		x	19	55263117	55263117	+	NM_015868.2	G	T	c.732G>T	p.L244L	silent	0.205882	0	68	102
KIR2DL3	1275.6-9		x	19	55263171	55263171	+	NM_015868.2	C	A	c.786C>A	p.F262L	missense	0.222222	0	45	67
KIR2DL3	1275.6-9		x	19	55263188	55263188	+	NM_015868.2	G	T	c.803G>T	p.W268L	missense	0.242424	0	33	53
KRAS	1275.6-8			12	25398284	25398284	-	NM_033360.3	C	A	c.35G>T	p.G12V	missense	0.3125	0	32	40
LAMA1	1275.1-3			18	7050807	7050808	-	NM_005559.3	CT	--	c.473_474delAG	p.E158fs	frameshift	0.0930233	0	86	343
LAMA1	1275.1-4			18	7050807	7050808	-	NM_005559.3	CT	--	c.473_474delAG	p.E158fs	frameshift	0.09375	0	192	343
LRP5	1661.2-3			11	68154068	68154068	+	NM_002335.3	G	A	c.1300G>A	p.D434N	missense	0.273109	0	237	646
MAPK8IP1	1275.1-3			11	45923982	45923982	+	NM_005456.3	G	A	c.664G>A	p.G222S	missense	0.112676	0	71	318
MAPK8IP1	1275.1-4			11	45923982	45923982	+	NM_005456.3	G	A	c.664G>A	p.G222S	missense	0.0484848	0	165	318
MED12	1275.6-6			X	70338696	70338698	+	NM_005120.2	AGA	---	c.92_94delAGA	p.Q31_K32delinsQ	inframe	0.234483	0	435	430
OBSCN	1661.2-3			1	228537649	228537649	+	NM_001271223.2	G	A	c.21078G>A	p.S7026S	silent	0.335766	0	274	711
OBSCN	1275.6-9		x	1	228464334	228464334	+	NM_001271223.2	T	A	c.7529T>A	p.L2510H	missense	0.041841	0	239	276
OBSCN	1275.6-9		x	1	228464333	228464334	+	NM_001271223.2	CT	--	c.7528_7529delCT	p.L2510fs	frameshift	0.174497	0	298	282
PCDHA13	1275.6-8			5	140263768	140263768	+	NM_018904.2	G	A	c.1915G>A	p.E639K	missense	0.0673854	0.003663	371	272
PCDHA13	1661.2-5.2			5	140263235	140263235	+	NM_018904.2	C	T	c.1382C>T	p.T461M	missense	0.225979	0.000925926	562	1079
PDGFA	1275.1-3			7	540801	540801	-	NM_002607.5	C	T	c.532G>A	p.A178T	missense	0.0801887	0	212	784
PDGFA	1275.1-4			7	540801	540801	-	NM_002607.5	C	T	c.532G>A	p.A178T	missense	0.0755149	0	437	784
RYR1	1275.1-A			19	38951140	38951140	+	NM_000540.2	G	A	c.2486G>A	p.R829Q	missense	0.0806452	0	62	519
RYR1	1275.1-3			19	38954144	38954144	+	NM_000540.2	G	A	c.2659G>A	p.E887K	missense	0.131148	0	61	328
SAMM50	1275.6-8*			22	44386169	44386169	+	NM_015380.4	G	A	c.1247G>A	p.R416H	missense	0.157895	0	152	139
SAMM50	1275.6-6			22	44368774	44368776	+	NM_015380.4	TCT	---	c.453_455delTCT	p.N151_L152delinsN	inframe	0.120879	0	91	74
SFRP2	1275.6-8*			4	154709885	154709887	-	NM_003013.2	AGG	---	c.101_103delCCT	p.S34del	inframe	0.186275	0	102	140
SLC17A7	1275.1-3			19	49938474	49938474	-	NM_020309.3	C	T	c.385G>A	p.V129I	missense	0.119048	0	84	336
SLC17A7	1275.1-4			19	49938474	49938474	-	NM_020309.3	C	T	c.385G>A	p.V129I	missense	0.108696	0	138	336
SRRT	1275.1-3			7	100482596	100482598	+	NM_015908.5	GCA	---	c.1094_1096delGCA	p.G365_S366delinsG	inframe	0.116667	0	120	453
SRRT	1275.1-4			7	100482596	100482598	+	NM_015908.5	GCA	---	c.1094_1096delGCA	p.G365_S366delinsG	inframe	0.0817121	0	257	453
STAT3	1275.6-9			17	40475061	40475063	-	NM_139276.2	CTT	---	c.1847_1849delAAG	p.E616del	inframe	0.24	0	50	76
SYNE1	1275.1-4		x	6	152545715	152545715	-	NM_182961.3	G	A	c.21436C>T	p.L7146F	missense	0.0372671	0	161	266
SYNE1	1275.1-4		x	6	152631897	152631897	-	NM_182961.3	C	A	c.16822G>T	p.E5608*	nonsense	0.0842697	0.0031746	178	315
SYNE1	1275.6-9			6	152464820	152464820	-	NM_182961.3	C	T	c.25057G>A	p.E8353K	missense	0.0394737	0	152	222
SYNE1	1661.2-5.2			6	152702476	152702477	-	NM_182961.3	TC	--	c.8673_8674delGA	p.E2891fs	frameshift	0.241071	0	224	404
TGFBI	1275.1-A			5	135382062	135382062	+	NM_000358.2	G	A	c.337G>A	p.V113I	missense	0.0792079	0	101	557
TGFB1	1275.6-8*			19	41858864	41858864	-	NM_000660.6	C	T	c.86G>A	p.G29E	missense	0.165563	0	151	216
TGIF1	1275.1-3			18	3456473	3456474	+	NM_170695.3	TG	--	c.525_526delTG	p.S175fs	frameshift	0.0967742	0	124	478
TGIF1	1275.1-4			18	3456473	3456474	+	NM_170695.3	TG	--	c.525_526delTG	p.S175fs	frameshift	0.10299	0	301	478
TTN	1275.1-4			2	179659660	179659660	-	NM_001267550.2	C	A	c.1234G>T	p.G412C	missense	0.124031	0	258	466
TTN	1275.6-8			2	179664290	179664290	-	NM_001267550.2	G	A	c.838C>T	p.Q280*	nonsense	0.0357143	0	224	205
VSX1	1275.1-3			20	25059379	25059379	-	NM_199425.2	G	C	c.713C>G	p.S238C	missense	0.107383	0	149	571
VSX1	1661.2-3			20	25057084	25057084	-	NM_014588.5	C	T	c.911G>A	p.S304N	missense	0.10559	0	161	304
WNK4	1275.1-3			17	40934815	40934817	+	NM_032387.4	GAG	---	c.658_660delGAG	p.E220del	inframe	0.139241	0	79	328
WNK4	1275.1-4			17	40934815	40934817	+	NM_032387.4	GAG	---	c.658_660delGAG	p.E220del	inframe	0.132597	0	181	328
WNT3A	1661.2-3			1	228247057	228247057	+	NM_033131.3	A	T	c.950A>T	p.N317I	missense	0.183908	0	87	255
ZNF233	1275.1-3			19	44771144	44771144	+	NM_001330529.1	G	A	c.268G>A	p.G90R	missense	0.117647	0	68	290
ZNF233	1275.1-4			19	44771144	44771144	+	NM_001330529.1	G	A	c.268G>A	p.G90R	missense	0.1125	0	159	290
