# Supplementary material for: Variant profiling of colorectal adenomas from three patients of two families with MSH3-related adenomatous polyposis
Source: PLoS One. 2021 Nov 29;16(11):e0259185. doi: 10.1371/journal.pone.0259185 (PMC8629245; doi:10.1371/journal.pone.0259185)
Supplement: S2 Table — The most interesting pathways extracted via Reactome are shown. Ratio refers to the proportion of Reactome pathway molecules represented by this pathway. The p-value is the result of the statistical test for over-representation, and the False Discovery rate (FDR) is the corrected probability of over-representation. (XLSX) [file pone.0259185.s009.xlsx]

## Sheet: Tabelle1
Pathway	Subpathway	No. entities found in this pathway	ratio	p-value	FDR	Genes found in this pathway
Cell-Cell communication	Adherens junctions interactions	6 of 35	0.002	0.006	0.582	CDH1, CDH2, CDV3, CTNND1, DNAH6, ZSWIM8
Disease	RAS signaling downstream of NF1 loss-of-function variants	3 of 9	6.24e-04	0.009	0.582	KRAS, PSMD8
	Loss of Function of FBXW7 in Cancer and NOTCH1 Signaling	2 of 6	4.16e-04	0.032	0.582	FBXW7
Gene Expression (Transciption)	RUNX1 interacts with co-factors	5 of 39	0.003	0.035	0.582	ARID1A, ARID1B, ARID2, BRCA1, RUNX1
Programmed Cell Death	Apoptotic cleavage of cellular proteins	5 of 38	0.003	0.032	0.582	APC, CASP8, CDH1, CSMD1, DSP
Signal Transduction	Signaling by SCF-KIT	6 of 51	0.004	0.032	0.582	GRAP2, KRAS, NARS2, STAT3, STAT5A
	Downstream signal transduction	6 of 37	0.003	0.008	0.582	KRAS, PDGFRB, RASA1, STAT3, STAT5A
	Negative regulation of TCF dependent signaling by WNT ligand antagonists	3 of 15	0.001	0.033	0.582	LRP5, SFRP2, WNT3A
	Signaling to RAS	4 of 26	0.002	0.033	0.582	CRNKL1, KRAS, ZC3H13
